# Supplementary material for: Extracellular matrix regulation of stress response genes during larval development in Caenorhabditis elegans
Source: G3 (Bethesda). 2022 Aug 24;12(11):jkac221. doi: 10.1093/g3journal/jkac221 (PMC9635657; doi:10.1093/g3journal/jkac221)
Supplement: jkac221_Table_S1 [file jkac221_table_s1.xlsx]

## Sheet: Sheet1
rpl-2 F	CTTTCCGCGACCCATACAA
rpl-2 R	CACGATGTTTCCGATTTGGAT
gst-4 F	TCCGTCAATTCACTTCTTCCG
gst-4 R	AAGAAATCATCACGGGCTGG
nlp-29 F	CGAGGAATGTATGGAGGCTATG
nlp-29 R	TCCATGTATTTACTTTCCCCATCC
hmit-1.1 qF1	TAGTGTCGGCTGCAATGCTTT
hmit-1.1 qR1	CGCCGACCAATATAGTCGGA
gpdh-1 qPCR F'	TTATGAGGCCGTGGAGCTTT
gpdh-1 qPCR R'	CCAGACGGATGATAGCGGAT
cdc-42 qPCR F'	CTTCTGAGTATGTGCCGACAGTCT
cdc-42 qPCR R'	GGCTCGCCACCGATCAT
tba-1 F	TCAACACTGCCATCGCCGCC
tba-1 R	TCCAAGCGAGACCAGGCTTCAG
qxIs722 F1	TGTTTGACCTGGCGGAACTT
qxIs722 R1	AGTGGCTCGTCGTCTTCAAG
qxIs722 R4	TCTCAGTTGTGATACGGTTT
